# Supplementary material for: High-Temperature Reactive Wetting of Natural Quartz by Liquid Magnesium
Source: Materials (Basel). 2024 Mar 11;17(6):1302. doi: 10.3390/ma17061302 (PMC10972395; doi:10.3390/ma17061302)
Supplement: Supplementary file 1 [file materials-17-01302-s001.zip]

Archive with 7 entries (7 files):
- materials-2809360-supplementary/1073.avi
- materials-2809360-supplementary/1123.avi
- materials-2809360-supplementary/1173.avi
- materials-2809360-supplementary/1223.avi
- materials-2809360-supplementary/1273.avi
- materials-2809360-supplementary/973.avi
- materials-2809360-supplementary/materials-2809360-supplementary.pdf
